# Supplementary material for: Gene Regulation by CcpA and Catabolite Repression Explored by RNA-Seq in Streptococcus mutans
Source: PLoS One. 2013 Mar 28;8(3):e60465. doi: 10.1371/journal.pone.0060465 (PMC3610829; doi:10.1371/journal.pone.0060465)
Supplement: Table S8 — Differentially expressed genes in four pair-wise comparisons, analyzed under the threshold of > 1.5-fold of change in expression and adjusted P value of < 0.05. (XLSX) [file pone.0060465.s018.xlsx]

## Sheet: UA159 and TW1 in glc
id	foldChange (TW1/UA159)	Padj
SMU.1424	85.0795	3.32456e-151
SMU.1423	81.9963	2.8696e-148
SMU.1422	62.4211	7.83496e-135
SMU.1421	53.1543	3.17753e-102
SMU.1600	33.9042	1.51696e-10
SMU.1425	30.945	2.29717e-27
SMU.1599	20.3751	7.0322e-47
SMU.1598	14.3053	1.57169e-25
SMU.1596	9.3177	1.06653e-39
SMU.2038	6.60998	7.57891e-35
SMU.1538	6.53863	3.30533e-25
SMU.1539	6.53398	1.11094e-16
SMU.2037	6.30632	6.50874e-34
SMU.2127	5.94291	1.51129e-36
SMU.252	5.39754	1.62118e-31
SMU.179	5.29031	1.23036e-30
SMU.180	5.10926	4.90377e-31
SMU.1862	4.863	6.25469e-20
SMU.1537	4.77715	2.88261e-28
SMU.1536	4.56292	2.05983e-27
SMU.148	3.93745	5.01833e-12
SMU.1535	3.88467	1.86966e-22
SMU.1878	3.51895	0.000114975
SMU.1090	3.3541	6.68628e-18
SMU.1089	3.30535	2.61478e-17
SMU.1841	3.30449	2.99283e-17
SMU.500	3.2481	9.30552e-17
SMU.1088	3.21737	1.05904e-16
SMU.1077	3.15292	1.29318e-16
SMU.577	3.11465	2.23193e-15
SMU.149	2.9127	7.4346e-11
SMU.1116c	2.82922	0.0406313
SMU.1877	2.79277	1.19358e-07
SMU.1879	2.71327	5.13937e-07
SMU.870	2.71087	4.71541e-07
SMU.576	2.68561	8.28174e-11
SMU.980	2.57133	1.48729e-09
SMU.402	2.57054	2.2473e-05
SMU.871	2.4534	2.052e-09
SMU.982	2.29609	0.0229442
SMU.1004	2.25258	0.00954448
SMU.872	2.14955	2.72835e-07
SMU.1843	2.14636	2.35104e-06
SMU.981	2.10152	0.0163226
SMU.1043c	2.06014	2.11212e-06
SMU.88c	1.92109	4.57456e-05
SMU.1396	1.91468	5.34414e-05
SMU.112c	1.89001	0.00190766
SMU.1700c	1.88854	0.00532939
SMU.1403c	1.87258	0.00132211
SMU.253	1.86064	0.000237781
SMU.1404c	1.85702	0.000324364
SMU.1405c	1.85281	0.000255834
SMU.1175	1.81764	0.00249818
SMU.1125c	1.812	0.000604209
SMU.1124	1.80793	0.000445854
SMU.270	1.77989	0.00241433
SMU.2042	1.74172	0.00117975
SMU.1978	1.73479	0.00532939
SMU.1120	1.69239	0.0199292
SMU.541	1.6732	0.0157834
SMU.1487	1.67256	0.0342681
SMU.1013c	1.65545	0.0157834
SMU.1844	1.64704	0.0223066
SMU.542	1.62911	0.0138968
SMU.1022	1.58778	0.0342681
SMU.537	1.55729	0.0435577
SMU.1118c	1.52604	0.035705
SMU.1191	0.649124	0.0224074
SMU.992	0.586169	0.00647332
SMU.1322	0.568602	0.0227239
SMU.910	0.565633	0.000640161
SMU.219	0.553149	0.0178406
SMU.1190	0.548998	0.000213002
SMU.396	0.534744	9.82994e-05
SMU.2028	0.359466	9.16102e-12
SMU.1590	0.0375664	6.26204e-19
SMU.1591	0.0132481	3.99719e-29

## Sheet: UA159 in glc and gal
id	foldChange(Gal/Glc)	Padj
SMU.1496	678.181	0
SMU.1494	598.128	0
SMU.1495	597.308	8.46867e-182
SMU.1493	562.585	0
SMU.1492	508.627	2.25482e-122
SMU.1490	398.35	0
SMU.1491	311.504	0
SMU.1488c	238.709	4.96113e-249
SMU.1489	237.693	1.36141e-295
SMU.886	44.4133	9.01953e-135
SMU.887	28.3109	5.26818e-150
SMU.1425	15.093	3.17446e-97
SMU.1423	13.3174	4.42301e-12
SMU.1600	13.3051	1.52042e-16
SMU.888	12.1206	1.39066e-94
SMU.1424	11.9651	4.87702e-14
SMU.1422	11.3359	1.12112e-11
SMU.1498	11.1876	2.27213e-32
SMU.1599	10.5174	1.34173e-39
SMU.1421	10.405	1.05151e-12
SMU.1538	9.22104	9.6685e-78
SMU.1598	9.20313	1.05151e-12
SMU.1537	8.42476	2.18273e-45
SMU.1536	7.63656	4.03326e-67
SMU.1539	7.61506	6.40838e-31
SMU.2127	6.81274	3.92925e-62
SMU.1596	6.6436	2.6078e-31
SMU.1535	6.60328	7.11391e-60
SMU.1004	5.87781	6.87091e-14
SMU.2037	5.85949	1.75783e-41
SMU.2038	5.65726	2.5472e-38
SMU.180	5.438	4.55061e-49
SMU.179	4.95479	1.70674e-39
SMU.889	4.61703	1.66889e-40
SMU.252	4.57637	8.61791e-24
SMU.205c	4.54845	0.0153373
SMU.1862	4.43823	4.70778e-19
SMU.148	4.06139	2.06261e-36
SMU.116	4.04788	1.30436e-14
SMU.113	4.001	9.49331e-12
SMU.1117	3.92244	2.15002e-07
SMU.1187	3.86376	6.00755e-32
SMU.115	3.64787	6.02906e-09
SMU.402	3.61049	1.4156e-05
SMU.1396	3.58307	3.44751e-16
SMU.114	3.43436	4.39565e-11
SMU.1878	3.41103	2.73703e-07
SMU.206c	3.26121	0.00881535
SMU.1877	3.25265	2.98412e-23
SMU.885	3.19519	3.93146e-20
SMU.210c	3.15946	0.0412622
SMU.1879	3.09051	8.89604e-18
SMU.202c	3.03001	0.00627904
SMU.1185	2.97561	1.47181e-15
SMU.1116c	2.9649	2.78043e-13
SMU.201c	2.87595	0.0214123
SMU.207c	2.75853	0.0314121
SMU.980	2.74132	3.10213e-14
SMU.1841	2.66013	4.37509e-14
SMU.1487	2.49828	2.47373e-10
SMU.1895c	2.41604	0.027737
SMU.1896c	2.41494	0.0442535
SMU.1843	2.29988	1.58429e-12
SMU.872	2.28919	1.0402e-12
SMU.270	2.2234	1.87198e-05
SMU.1088	2.18214	9.22112e-12
SMU.1486c	2.1691	3.95584e-07
SMU.1090	2.15813	2.15616e-11
SMU.1217c	2.15207	7.69725e-09
SMU.89c	2.13649	0.00268695
SMU.870	2.11373	1.17313e-05
SMU.149	2.10355	1.7642e-06
SMU.941c	2.09898	0.00175643
SMU.871	2.09561	1.10163e-09
SMU.882	2.07902	1.22839e-09
SMU.1410	2.0774	1.84168e-06
SMU.576	2.05114	1.68155e-07
SMU.1005	2.04501	3.66068e-10
SMU.1844	2.03714	4.51909e-09
SMU.112c	2.02855	7.00108e-05
SMU.577	2.01296	1.83799e-08
SMU.940c	2.01157	0.00180448
SMU.881	1.99279	1.53083e-08
SMU.883	1.96769	1.5873e-08
SMU.879	1.96009	9.03493e-07
SMU.880	1.94504	1.01701e-07
SMU.1077	1.93335	6.0782e-09
SMU.878	1.89985	2.73216e-07
SMU.1022	1.87841	4.47121e-06
SMU.890	1.85413	3.70562e-05
SMU.1023	1.85029	1.43867e-06
SMU.1978	1.84343	1.45336e-06
SMU.1013c	1.84249	3.97629e-05
SMU.1043c	1.8359	4.25048e-07
SMU.877	1.77431	4.67823e-06
SMU.1089	1.77202	1.33954e-06
SMU.543	1.77053	0.0219268
SMU.542	1.7657	9.04281e-07
SMU.1124	1.76524	2.82183e-06
SMU.1411	1.75846	0.00143716
SMU.88c	1.74584	3.23557e-05
SMU.1126	1.74071	0.00881535
SMU.1021	1.72952	2.05426e-05
SMU.753	1.7003	7.39333e-05
SMU.799c	1.68806	0.000339937
SMU.807	1.6866	0.00971618
SMU.1692	1.675	0.00256205
SMU.103	1.6621	0.00432707
SMU.541	1.64607	0.000402276
SMU.1012c	1.63992	0.00809402
SMU.2146c	1.63955	4.55824e-05
SMU.1020	1.63171	0.000506428
SMU.1121c	1.62905	7.21547e-05
SMU.1753c	1.62863	0.00180448
SMU.1752c	1.61428	0.000788967
SMU.1125c	1.6142	0.000254445
SMU.860	1.61307	0.000157535
SMU.1154c	1.59993	0.0252676
SMU.104	1.59005	0.000535244
SMU.876	1.58075	0.0023963
SMU.291	1.57961	0.000269097
SMU.1133	1.56276	0.000548669
SMU.1591	1.55373	0.000237297
SMU.101	1.55169	0.0200981
SMU.102	1.5409	0.00933184
SMU.1153c	1.53758	0.00471631
SMU.1737	1.53498	0.000591837
SMU.145	1.52546	0.00250871
SMU.857	1.52511	0.00372163
SMU.253	1.52235	0.00266756
SMU.1184c	1.51936	0.00287752
SMU.1432c	1.51845	0.00766988
SMU.1123	1.51654	0.00113572
SMU.1155	1.51558	0.0108675
SMU.1570	1.50933	0.018761
SMU.859	1.50732	0.00403222
SMU.426	0.666644	0.00199779
SMU.20	0.659482	0.0111464
SMU.1941	0.659409	0.0124279
SMU.84	0.656763	0.0038924
SMU.1383	0.656357	0.0420034
SMU.1937	0.650616	0.00362117
SMU.2165	0.646652	0.0100235
SMU.613	0.64432	0.0442532
SMU.283	0.643628	0.0292456
SMU.86	0.643478	0.00560992
SMU.85	0.64266	0.00212105
SMU.424	0.640087	0.00356511
SMU.1172c	0.63905	0.00246741
SMU.1375c	0.638966	0.016962
SMU.284	0.638359	0.0442532
SMU.427	0.637147	0.00904885
SMU.632	0.635487	0.00528835
SMU.913	0.635473	0.000392731
SMU.1109c	0.633904	0.000374946
SMU.1173	0.630714	0.000688663
SMU.225c	0.630145	0.00144234
SMU.1702c	0.628224	0.00202925
SMU.396	0.624282	0.000138435
SMU.1976c	0.620327	0.0316526
SMU.1940c	0.617269	0.0119034
SMU.605	0.611438	0.00317048
SMU.1296	0.610116	7.23883e-05
SMU.1977c	0.60311	0.000301746
SMU.1593c	0.601263	1.88146e-05
SMU.2042	0.598952	1.1926e-05
SMU.643	0.598353	0.000788967
SMU.1093	0.597723	0.0178607
SMU.1951c	0.594378	0.000490492
SMU.1174	0.591338	0.0123651
SMU.2157	0.591081	0.00991688
SMU.641	0.587619	0.000291639
SMU.1939c	0.587241	7.58971e-05
SMU.770c	0.58681	0.0270285
SMU.1916	0.585347	1.91445e-05
SMU.664	0.585035	0.0292456
SMU.1322	0.584704	0.0183146
SMU.232	0.576558	4.19964e-06
SMU.1704	0.569156	0.00113697
SMU.369c	0.56804	7.21958e-05
SMU.2104	0.558632	3.95584e-07
SMU.642	0.546309	0.0101649
SMU.233	0.54453	6.82101e-08
SMU.2057c	0.536423	4.00635e-08
SMU.677	0.53304	0.0056726
SMU.955	0.530026	0.000267874
SMU.739c	0.527899	0.000329387
SMU.925	0.526558	3.85177e-06
SMU.231	0.523424	8.5031e-09
SMU.737	0.521034	4.55824e-05
SMU.1900	0.519438	2.70523e-05
SMU.1340	0.518575	0.026519
SMU.633	0.515716	6.86936e-06
SMU.1915	0.504522	0.00832306
SMU.914c	0.494164	0.00102755
SMU.1917	0.483087	0.00104396
SMU.1809	0.481886	0.0448319
SMU.915c	0.478627	0.000402708
SMU.916c	0.473514	0.000718548
SMU.954	0.469874	4.35109e-07
SMU.1946	0.465095	2.041e-09
SMU.1378	0.461577	0.0358825
SMU.1339	0.455893	0.0120138
SMU.1898	0.427461	5.76009e-10
SMU.917c	0.420971	0.000149473
SMU.1899	0.405043	0.000398955
SMU.919c	0.402763	0.00330415
SMU.1945	0.401213	1.90901e-13
SMU.1595	0.401019	8.18902e-09
SMU.423	0.357714	3.30268e-09
SMU.600c	0.35569	0.00327993
SMU.1175	0.321262	1.41573e-12
SMU.151	0.282022	5.79601e-13
SMU.1902c	0.278556	9.15537e-21
SMU.150	0.270533	9.52435e-15
SMU.152	0.256374	1.18126e-17
SMU.1912c	0.254853	4.34031e-14
SMU.1700c	0.252735	0.00015552
SMU.1914c	0.248229	1.84432e-06
SMU.1910c	0.247963	4.39076e-12
SMU.1701c	0.246745	1.58108e-06
SMU.1909c	0.24035	2.99233e-32
SMU.1913c	0.232526	1.16042e-16
SMU.1906c	0.231384	1.50089e-11
SMU.153	0.230692	4.53932e-37
SMU.1905c	0.22633	2.31385e-17
SMU.1904c	0.2211	4.11044e-45
SMU.1903c	0.213656	4.18991e-17
SMU.1908c	0.210279	4.87961e-11
SMU.1907	0.201625	4.76834e-28
SMU.602	0.136036	2.40927e-06

## Sheet: UA159 and TW1 in gal
id	foldChange(TW1/UA159)	Padj
SMU.1424	12.3374	2.37136e-15
SMU.1423	11.0189	4.7599e-16
SMU.1422	9.55032	7.25927e-23
SMU.1421	8.58642	2.4205e-20
SMU.602	7.85096	2.26443e-23
SMU.1700c	6.01639	5.45452e-34
SMU.1175	5.84752	1.56985e-30
SMU.212c	4.29461	0.0445171
SMU.600c	4.02095	4.5106e-23
SMU.500	3.82175	6.80021e-17
SMU.196c	3.30428	0.0464284
SMU.1658	2.92375	0.000421567
SMU.1657c	2.72879	0.0426516
SMU.1961c	2.55605	0.0473306
SMU.913	2.08243	3.2812e-10
SMU.1600	2.05676	0.0400329
SMU.1425	2.05038	1.62175e-10
SMU.2042	2.03991	2.63532e-08
SMU.609	2.01884	1.3996e-05
SMU.1089	1.99101	6.39708e-10
SMU.233	1.83314	8.06555e-08
SMU.1090	1.83182	6.60601e-08
SMU.1088	1.81665	1.14724e-07
SMU.1077	1.76638	3.08065e-07
SMU.231	1.75738	9.96651e-07
SMU.1699c	1.69901	5.28517e-05
SMU.956	1.69263	7.33047e-05
SMU.1382	1.67036	0.00024527
SMU.1828	1.64109	0.000149514
SMU.1958c	1.63463	0.00125976
SMU.1539	1.63151	5.85352e-05
SMU.1384	1.59265	0.00155747
SMU.232	1.58891	0.00990669
SMU.1697c	1.57454	0.00449886
SMU.1760c	1.56519	0.000887046
SMU.1758c	1.55614	0.00622661
SMU.149	1.54637	0.0165655
SMU.1381	1.53788	0.0171355
SMU.2037	1.50419	0.00689267
SMU.898	0.665979	0.0134311
SMU.2087	0.656984	0.0337225
SMU.1633c	0.651345	0.0130494
SMU.1188	0.642134	0.00452718
SMU.1346	0.615655	0.0262967
SMU.758c	0.615166	0.00058867
SMU.865	0.612492	0.0134311
SMU.222c	0.602643	0.0165655
SMU.2151	0.602284	0.0352935
SMU.1638c	0.59246	0.028072
SMU.1876	0.583395	0.000198583
SMU.1127	0.570359	1.34313e-05
SMU.1345c	0.558612	0.00626262
SMU.1438c	0.549064	0.0320075
SMU.504	0.54077	0.00452718
SMU.1743	0.504241	0.0104974
SMU.1342	0.435229	0.0464284
SMU.1334	0.397437	0.00228885
SMU.2028	0.229552	2.84885e-07
SMU.1590	0.0227617	5.23113e-132
SMU.1591	0.00908611	9.57633e-238

## Sheet: TW1 in glc and gal
id	foldChange(Gal/Glc)	Padj
SMU.1495	687.023	2.33092e-275
SMU.1496	589.162	3.39595e-172
SMU.1494	583.132	4.08241e-270
SMU.1493	540.22	1.04508e-95
SMU.1492	533.211	5.58275e-80
SMU.1490	389.539	5.49108e-250
SMU.1491	302.656	5.39955e-237
SMU.1489	220.444	1.35413e-216
SMU.1488c	208.879	6.35551e-203
SMU.886	44.0479	3.00878e-72
SMU.887	27.8248	1.07678e-108
SMU.574c	22.2752	0.0262327
SMU.205c	20.7205	0.0116036
SMU.575c	20.0696	0.0475412
SMU.888	12.9613	2.17357e-71
SMU.211c	12.0258	0.0126642
SMU.212c	11.8507	0.00272792
SMU.200c	11.8029	0.00300657
SMU.210c	10.2692	0.00168919
SMU.1498	9.83537	8.95644e-13
SMU.207c	8.68549	0.00429284
SMU.202c	8.68471	0.00225295
SMU.206c	7.78866	0.00529762
SMU.204c	7.65191	0.00419781
SMU.213c	7.62836	0.00556608
SMU.201c	7.48203	0.00895377
SMU.209c	7.39897	0.000856618
SMU.208c	7.12195	0.0116036
SMU.194c	6.69507	0.0423261
SMU.193c	6.50945	0.0127354
SMU.216c	6.22892	0.0135106
SMU.889	5.59862	2.21128e-35
SMU.196c	5.56768	0.010958
SMU.1187	5.01715	3.26723e-31
SMU.113	4.45164	1.12159e-09
SMU.1185	4.20123	3.8441e-18
SMU.198c	3.82392	0.0125169
SMU.197c	3.71545	0.00895377
SMU.115	3.58003	0.000187244
SMU.116	3.43855	3.50815e-05
SMU.199c	3.42092	0.0476518
SMU.114	3.37021	1.86452e-08
SMU.885	3.33048	8.57656e-15
SMU.1004	3.23323	3.73163e-05
SMU.1896c	3.05278	7.87695e-09
SMU.1895c	3.00314	1.929e-06
SMU.1396	2.57271	0.000338529
SMU.1486c	2.54442	2.83822e-07
SMU.883	2.4396	7.7976e-10
SMU.1960c	2.4124	0.0116036
SMU.882	2.34413	8.92965e-08
SMU.431	2.23648	0.0227802
SMU.881	2.22365	1.13196e-07
SMU.1958c	2.21699	1.76016e-05
SMU.878	2.13789	1.55196e-06
SMU.880	2.13134	1.929e-06
SMU.877	2.04652	4.62789e-06
SMU.1538	2.03393	2.921e-06
SMU.1752c	1.99977	0.000104754
SMU.1535	1.96426	1.05314e-05
SMU.879	1.92878	0.0001224
SMU.1957	1.92439	0.000460656
SMU.1539	1.9177	2.56218e-05
SMU.1536	1.89325	3.68981e-05
SMU.1183	1.89301	0.00202141
SMU.1184c	1.89197	0.000203337
SMU.1561	1.88971	0.00266865
SMU.1068c	1.88215	0.00023179
SMU.1487	1.86621	0.000849258
SMU.616	1.80259	0.000338529
SMU.1758c	1.76485	0.00209325
SMU.1422	1.75223	0.0165068
SMU.1537	1.74898	0.000646623
SMU.1182	1.7482	0.00336959
SMU.1047c	1.74439	0.00942614
SMU.1154c	1.73464	0.0164837
SMU.1421	1.69747	0.0455157
SMU.1562	1.69493	0.00440481
SMU.1760c	1.6829	0.00281754
SMU.1563	1.68153	0.0034067
SMU.940c	1.65557	0.0125147
SMU.1070c	1.6507	0.0131169
SMU.1754c	1.63414	0.0499756
SMU.573	1.62896	0.0137781
SMU.2147c	1.62089	0.0060525
SMU.1156c	1.61154	0.0456764
SMU.1155	1.60744	0.0290117
SMU.1410	1.60669	0.0307873
SMU.1158c	1.59666	0.0125641
SMU.275	1.58996	0.0262327
SMU.1432c	1.58557	0.0106091
SMU.1485c	1.58556	0.0131169
SMU.1021	1.57973	0.0142576
SMU.1763c	1.57668	0.0151976
SMU.1069c	1.57022	0.0359021
SMU.1434c	1.55713	0.0127705
SMU.391c	1.54411	0.0140539
SMU.273	1.53808	0.041611
SMU.1005	1.53333	0.00942614
SMU.2088	0.666322	0.0411954
SMU.758c	0.649301	0.0423261
SMU.632	0.640573	0.042026
SMU.2087	0.636218	0.0325172
SMU.1315c	0.630841	0.0227061
SMU.369c	0.623722	0.0329757
SMU.1405c	0.62326	0.0140539
SMU.1871c	0.617704	0.0191523
SMU.1939c	0.60485	0.0151976
SMU.606	0.59075	0.0140539
SMU.1976c	0.580874	0.00738815
SMU.335	0.578944	0.0189834
SMU.1803c	0.578724	0.042026
SMU.1940c	0.576646	0.00492717
SMU.1595	0.570275	0.0255333
SMU.605	0.568271	0.0136209
SMU.222c	0.565091	0.042026
SMU.633	0.55149	0.000616416
SMU.20	0.550033	0.0432445
SMU.954	0.548001	0.0151976
SMU.121	0.544305	0.00942614
SMU.1937	0.542478	0.00215799
SMU.1062	0.530572	0.0058046
SMU.914c	0.529163	0.00722572
SMU.2109	0.528542	0.0106594
SMU.613	0.517942	0.0140539
SMU.1946	0.493788	0.016783
SMU.1286c	0.487312	0.00866638
SMU.916c	0.48288	0.000330125
SMU.1945	0.473146	0.00411216
SMU.915c	0.472703	0.00942614
SMU.1898	0.465016	0.000257171
SMU.917c	0.446712	0.00440481
SMU.919c	0.426221	1.48429e-05
SMU.925	0.42163	0.0262327
SMU.151	0.408081	0.00547222
SMU.1912c	0.399841	0.0115986
SMU.1804c	0.392082	0.00168704
SMU.153	0.383676	0.0329757
SMU.152	0.362085	9.33819e-05
SMU.1905c	0.358695	0.000180726
SMU.1910c	0.332674	0.000460874
SMU.1907	0.306601	0.0116036
SMU.1903c	0.262572	7.28069e-05
